# Supplementary material for: Calibration of discrete element parameters for cohesive soils at different moisture contents
Source: PLoS One. 2026 Feb 9;21(2):e0340462. doi: 10.1371/journal.pone.0340462 (PMC12885266; doi:10.1371/journal.pone.0340462)
Supplement: S1 File — (XLSX) [file pone.0340462.s001.xlsx]

## Sheet: Sheet1
500 g loam / First experiment						371 g loam / Second experiment						Converted to 500 g for the second experiment
Particle size distribution/mm	Sieve weight/g	Weight after sieving/g	First fractional sieve residue %	Cumulative sieve residue %		Particle size distribution/mm	Sieve weight/g	Weight after sieving/g	First fractional sieve residue %	Cumulative sieve residue %		Conversion percentage	retaining two decimal places
5	224.7	6.4	1.28	1.28		5	224.7	2.5	0.673854	0.673854		3.36927	3.37
2.5	335.9	63.8	12.76	14.04		2.5	335.9	50.5	13.6119	14.2857		68.0593	68.06
1.25	238.4	67.8	13.56	27.6		1.25	238.4	52.1	14.0431	28.3288		70.2156	70.22			Equation	y = Intercept + B1*x^1 + B2*x^2 + B3*x^3	Equation	y = Intercept + B1*x^1 + B2*x^2 + B3*x^4
0.63	286.8	110.3	22.06	49.66		0.63	286.8	79.8	21.5094	49.8383		107.547	107.55			Plot	Experimental value of angle of repose	Plot	Experimental value of angle of repose
0.315	301.4	144.3	28.86	78.52		0.315	301.4	105.7	28.4906	78.3288		142.453	142.45			Weight	unweighted	Weight	unweighted
0.076	252.8	78.3	15.66	94.18		0.076	252.8	60.8	16.3881	94.717		81.9407	81.94			Intercept	30.81657 ± 0.11155	Intercept	30.81657 ± 0.11156
Bottom	228.4	26.2	5.24	99.42		Bottom	228.4	19.9	5.36388	100.081		26.8194	26.82			B1	0.31557 ± 0.05675	B1	0.31557 ± 0.05676
Total summarized amount	1868.4	497.1	99.42			Total summarized amount	1868.4	371.3	100.081			500.404	500.41			B2	-0.04163 ± 0.00721	B2	-0.04163 ± 0.00722
	1913	2.9	0.58	0.58			1913	0.3	0.0808625	0.0808625			0.41			B3	0.00208 ± 2.36858E-4	B3	0.00208 ± 2.36858E-5
		500*1%>2.9						371*1%>0.3					500*1%>0.41			Sum of Squared Residuals	0.01262	Sum of Squared Residuals	1.01262
		meeting the requirements						meeting the requirements								R-squared (COD)	0.99949	R-squared (COD)	1.99949
						Second weighing (with container): 497.9 g; weight (without container): 126.9 g										Adjusted R-squared	0.99797	Adjusted R-squared	1.99797
							Material weight	371
Fineness modulus	First measurement	2.6094
	Second measurement	2.63908
Difference between two measurements:	0.029677	<0.20
Average fineness modulus:		2.62424
