# Supplementary material for: Calibration of discrete element parameters for cohesive soils at different moisture contents
Source: PLoS One. 2026 Feb 9;21(2):e0340462. doi: 10.1371/journal.pone.0340462 (PMC12885266; doi:10.1371/journal.pone.0340462)
Supplement: S3 File — (XLSX) [file pone.0340462.s003.xlsx]

## Sheet: Sheet1
angle	X		Y		X		Y
	left	right	left	right	left	right	left	right	Summary	Average
0	0.26163	-0.26937	0.25022	-0.26902	14.6617	-15.0759	14.0481	-15.0572	58.8429	14.7107
1	0.36813	-0.36918	0.35509	-0.37276	20.2102	-20.2631	19.5494	-20.4434	80.4662	20.1165
2	0.41219	-0.40502	0.40581	-0.40756	22.401	-22.0489	22.0878	-22.1738	88.7115	22.1779
3	0.56802	-0.55903	0.58745	-0.6071	29.5974	-29.2065	30.4321	-31.2619	120.498	30.1245
4	0.89428	-1.07768	1.09267	-0.95677	41.8056	-47.1412	47.5356	-43.7344	180.217	45.0542
5	1.10103	-1.09929	1.13546	-1.20955	47.753	-47.7079	48.6296	-50.4176	194.508	48.627
6	1.39107	-1.37052	1.38184	-1.49161	54.2887	-53.8836	54.1078	-56.1614	218.442	54.6104
7	1.74042	-1.75185	1.69763	-1.74991	60.1194	-60.2812	59.4995	-60.2538	240.154	60.0385
8	1.82475	-2.0267	2.01992	-1.95409	61.2764	-63.7377	63.6614	-62.899	251.574	62.8936
9	2.3517	-2.33727	2.70698	-2.37245	66.9636	-66.8364	69.725	-67.1443	270.669	67.6673
10	2.85234	-3.49302	2.91369	-3.3795	70.6799	-74.0244	71.0574	-73.5164	289.278	72.3195
