# Supplementary material for: Calibration of discrete element parameters for cohesive soils at different moisture contents
Source: PLoS One. 2026 Feb 9;21(2):e0340462. doi: 10.1371/journal.pone.0340462 (PMC12885266; doi:10.1371/journal.pone.0340462)
Supplement: S4 File — (XLSX) [file pone.0340462.s004.xlsx]

## Sheet: Sheet1
	angle	X		Y
		left	right	left	right	Summarize	Average
	1	31.0116	-29.1544	28.8358	-29.968	118.97	29.7425
	2	42.9543	-44.8325	41.1423	-45.6896	174.619	43.6547
	3	27.8764	-28.8836	27.981	-28.9765	113.718	28.4294
	4	37.1931	-34.7731	37.8297	-37.4165	147.212	36.8031
	5	28.5886	-27.3584	27.3873	-29.2126	112.547	28.1367
	6	30.9915	-31.4568	29.5788	-28.2748	120.302	30.0755
	7	43.9683	-44.1361	42.5223	-40.3187	170.945	42.7364
	8	47.9458	-42.8112	44.319	-45.159	180.235	45.0587
	9	28.1964	-28.3677	27.0213	-28.2146	111.8	27.95
	10	24.7351	-23.47	23.5614	-24.1801	95.9466	23.9867
	11	33.8786	-33.7458	34.2399	-36.2841	138.148	34.5371
	12	39.1189	-38.9704	42.2041	-40.3572	160.651	40.1627
	13	29.3938	-30.2983	30.4018	-30.552	120.646	30.1615
	14	28.4227	-26.0119	31.0634	-26.798	112.296	28.074
	15	30.9277	-27.9304	26.4627	-30.8477	116.169	29.0421
	16	20.8799	-24.6795	24.3825	-23.8278	93.7697	23.4424
	17	33.2007	-32.0352	31.885	-31.3303	128.451	32.1128
